# Supplementary material for: The Molecular Basis of Heat-Stable Enterotoxin for Vaccine Development and Cancer Cell Detection
Source: Molecules. 2023 Jan 23;28(3):1128. doi: 10.3390/molecules28031128 (PMC9920858; doi:10.3390/molecules28031128)
Supplement: Supplementary file 1 [file molecules-28-01128-s001.zip]

Archive with 1 entries (1 files):
- molecules-2153258-supplementary.pdf
